# Supplementary material for: COVID the Catalyst for Evolving Professional Role Identity? A Scoping Review of Global Pharmacists’ Roles and Services as a Response to the COVID-19 Pandemic
Source: Pharmacy (Basel). 2021 May 4;9(2):99. doi: 10.3390/pharmacy9020099 (PMC8162558; doi:10.3390/pharmacy9020099)
Supplement: Supplementary file 1 [file pharmacy-09-00099-s001.zip]

Archive with 5 entries (5 files):
- pharmacy-1196704 - Table S2_change to S1.docx
- pharmacy-1196704 - Table S3_change to S4.xlsx
- pharmacy-1196704 - Table S4_change to S5.docx
- pharmacy-1196704 -Table S1_change to S3.docx
- pharmacy-1196704 -Table S5_change to S2.docx
