# Supplementary material for: COVID the Catalyst for Evolving Professional Role Identity? A Scoping Review of Global Pharmacists’ Roles and Services as a Response to the COVID-19 Pandemic
Source: Pharmacy (Basel). 2021 May 4;9(2):99. doi: 10.3390/pharmacy9020099 (PMC8162558; doi:10.3390/pharmacy9020099)
Supplement: Supplementary file 1 [file pharmacy-09-00099-s001.zip › pharmacy-1196704 - Table S3_change to S4.xlsx]

## Sheet: A- Complete List of Roles
				Medicine Supply										Research/Scholarly Activities		Patient Care Services													Education			Public Health						Remote Service Delivery				Policy/Governance					Collaboration and Teamwork
First Author	Title	Country	Practice Setting	Compounding	Quality Control	Home Delivery	Nursing support	Supporting drug administration	Modifying Medication dispensing processes	Field hospitals medicine supply roles	Managing drug shortages	Managing short dated stock	Encouraging using patient's own medicines	ADR Reporting	Clinical Trials Management	Nutrition	Cardiac arrest	Transition of Care	Prescribing, deprescribing, emergency refills	Drug Stewardship	Adjusting medications due to shortages, therapeutic substitutions	Converting iv to po	Converting nebulized meds to MDI	Simplifying medication regimens/adjusting timing	Monitoring/follow-up	COVID treatment - off-label use	Chronic disease management	Administration tasks	Evaluating evidence	Patient Education	Provider Education	Managing PPE Supply	Public health messaging	Combatting misinformation	Reporting Domestic Violence	COVID Screening, Reporting and/or Testing	Emotional and Psychological Support	Drive-Thru Clinics	remote patient care/home monitoring	remote collaboration	remote patient counselling	Guidance and Policy Development	Technology Support	Field hospital Operations	COVID-19 Taskforce	Guideline Development	Assisting intubations	Rounding on COVID patients	Collaboration across pharmacy practice settings
I Abdallah	The experience of Hamad General Hospital collaborative anticoagulation clinic in Qatar during the COVID-19 pandemic	Saudi Arabia	Outpatient Clinic																		1				1					1									1	1
W Aburas	Pharmacists' roles in emergency and disasters: COVID-19 as an example	Multiple Countries	Community			1																					1			1						1	1			1									1
A Ahmad	Saudi Arabia, pharmacists and COVID-19 pandemic	Saudi Arabia	Hospital and Community			1			1										1						1		1			1			1					1			1
T Ahuja	COVID-19 pandemic preparedness: A practical guide from clinical pharmacists' perspective	United States	Hospital								1				1		1	1		1	1			1	1						1								1			1	1				1	1
M Alexander	Global oncology pharmacy response to COVID-19 pandemic: Medication access and safety	Worldwide	Outpatient Clinic						1																1														1		1
F Alves da Costa	Pharmacists reinventing their roles to effectively respond to COVID-19: a global report from the international pharmacists for anticoagulation care taskforce (iPACT)	Worldwide	Hospital, Community, and Pharmacy Schools						1						1			1		1				1						1			1	1							1	1	1
S Arain	COVID-19 pandemic: Response plan by the Johns Hopkins Aramco Healthcare inpatient pharmacy department	Saudi Arabia	Hospital															1		1	1	1	1		1																	1
M Atif	COVID-19 and community pharmacy services in Pakistan: challenges, barriers and solution for progress	Pakistan	Community	1					1										1
S Bhat	Impact of Clinical Pharmacists in Inflammatory Bowel Disease Centers During the COVID-19 Pandemic	United States	Outpatient Clinic																											1									1
N Bragazzi	The Role of Hospital and Community Pharmacists in the Management of COVID-19: Towards an Expanded Definition of the Roles, Responsibilities, and Duties of the Pharmacist	Worldwide	Hospital and Community			1			1						1						1				1				1	1	1	1	1	1	1	1			1			1
L Burgess	Utilizing Pharmacists to Optimize Medication Management Strategies During the COVID-19 Pandemic	United States	Hospital								1									1		1	1	1							1											1			1			1
M Cheong	To be or not to be in the ward': The Impact of Covid-19 on the Role of Hospital-Based Clinical Pharmacists - A Qualitative Study	Malaysia	Hospital																											1	1	1							1	1	1							1
C Collins	Perspectives from the frontline: A pharmacy department's response to the COVID-19 pandemic	United States	Hospital												1					1				1					1		1									1		1						1
M Como	Pharmacist-Led Chronic Care Management for Medically Underserved Rural Populations in Florida During the COVID-19 Pandemic	United States	Ambulatory Care																								1			1			1								1
C DeRemer	Transitioning ambulatory care pharmacy services to telemedicine while maintaining multidisciplinary collaborations	United States	Ambulatory Care																								1			1									1		1		1
J De Val	Investigating the challenges and opportunities for medicines management in an NHS field hospital during the COVID-19 pandemic	United Kingdom	Field Hospital				1			1																					1											1		1
A Dzierba	Rethinking the Drug Distribution and Medication Management Model: How a New York City Hospital Pharmacy Department Responded to COVID-19	United States	Hospital	1			1	1	1		1	1			1					1				1					1		1									1			1			1		1
A Elbeddini	Pharmacy response to COVID-19: lessons learnt from Canada	Canada	Hospital and Community			1					1				1				1	1									1	1	1					1						1						1
A Elbeddini	Pharmacists and COVID-19	Canada	Hospital and Community								1		1						1								1		1	1				1		1		1	1	1	1
B Erstad	Caring for the COVID Patient: A Clinical Pharmacist's Perspective	United States	Hospital				1																					1			1
N Ferguson	Clinical Pharmacists: An Invaluable Part of the Coronavirus Disease 2019 Frontline Response	United States	Hospital	1				1			1				1					1											1											1	1
M Garcia-Gil	Hospital Pharmacist experience in the Intensive Care Unit: Plan COVID	Spain	Hospital	1			1	1																							1											1						1
D Goff	Global contributions of pharmacists during the COVID-19 pandemic	Worldwide	Hospital, Community, and Ambulatory Care	1		1	1	1	1		1				1			1	1	1			1	1	1	1			1	1	1	1	1			1		1	1	1		1		1				1
K. Herzik	The impact of COVID-19 on pharmacy transitions of care services	United States	Hospital															1							1					1											1
X Hua	Pharmacy administration and pharmaceutical care practice in a module hospital during the COVID-19 epidemic	China	Field Hospital		1			1		1				1		1									1					1			1						1		1	1		1
K Hussain	Pharmacy services during COVID-19 pandemic: experience from a tertiary care teaching hospital in Pakistan	Pakistan	Hospital				1				1									1						1			1		1								1	1		1						1
O Ibrahim	Role of telepharmacy in pharmacist counselling to coronavirus disease 2019 patients and medication dispensing errors	United Arab Emirates	Community			1			1												1									1									1		1				1
O Ibrahim	Evaluation of Telepharmacy Services in Light of COVID-19	United Arab Emirates	Community			1																								1						1			1		1
G Kasahun	Pharmacy preparedness and response for the prevention and control of coronavirus disease (COVID-19) in Aksum, Ethiopia; a qualitative exploration	Ethiopia	Hospital and Community	1																										1						1									1
E Koster	Impact of the COVID-19 epidemic on the provision of pharmaceutical care in community pharmacies	Netherlands	Community			1																								1	1										1
S Kristina	The perception of role and responsibilities during covid-19 pandemic: A survey from indonesian pharmacists	Indonesia	Hospital and Community																											1	1	1					1
J Lemtiri	The role of the critical care pharmacist during the COVID-19 pandemic	France	Hospital				1								1					1									1			1										1						1
H Li	Fighting against COVID-19: Innovative strategies for clinical pharmacists	United States	Hospital				1										1			1	1			1					1		1											1					1	1
M Li	The pivotal role of pharmacists during the 2019 coronavirus pandemic	China	Hospital												1	1														1	1		1	1							1	1
Y Liao	Role of pharmacists during the COVID-19 pandemic in China - Shanghai Experiences	China	Hospital, Community, and Fever Clinics				1								1			1	1	1	1				1				1		1	1	1			1	1			1	1	1
R. Lim	The experiences of the community pharmacy team in supporting people with dementia and family carers with medication management during the	England	Community			1																								1
C Lin	The pharmaceutical practice of mask distribution by pharmacists in Taiwan's community pharmacies under the Mask Real-Name System, in response to the COVID-19 outbreak	Taiwan	Community																													1										1
S Liu	Providing pharmacy services during the coronavirus pandemic	China	Hospital, Community, and Field Hospitals			1									1				1							1			1	1	1		1			1				1		1				1
L Margusino-Framinan	Pharmaceutical care to hospital outpatients during the COVID-19 pandemic. Telepharmacy	Spain	Hospital, Community, and Outpatient Clinics			1			1							1									1					1								1	1
S. McConachie	Surviving the surge: Evaluation of early impact of COVID-19 on inpatient pharmacy services at a community teaching hospital	United States	Hospital	1			1				1						1			1				1	1					1	1										1	1						1
L Meng	Providing pharmacy services at cabin hospitals at the coronavirus epicenter in China	China	Field Hospital							1	1		1					1								1				1	1									1	1		1	1
C Merchan	COVID-19 pandemic preparedness: A practical guide from an operational pharmacy perspective	United States	Hospital and Outpatient Clinics	1			1				1						1	1		1				1						1	1												1		1			1
P Merks	The legal extension of the role of pharmacists in light of the COVID-19 global pandemic	Worldwide	Community	1		1			1		1								1													1			1	1		1			1
I Mohammad	Ambulatory Care Practice in the COVID-19 Era: Redesigning Clinical Services and Experiential Learning	United States	Ambulatory Care																1	1					1					1						1		1			1
R Morgan	COVID-19 disaster response: A pharmacist volunteer's experience at the epicenter	United States	Hospital																																													1
T Mukattash	Pharmacists' perception of their role during COVID-19: a qualitative content analysis of posts on Facebook pharmacy groups in Jordan	Jordan	Hospital, Community, and Industry	1		1									1															1		1	1	1
J Nguy	The role of a Coronavirus disease 2019 pharmacist: an Australian perspective	Australia	Hospital										1		1						1			1						1	1																	1
H Ou	Community Pharmacists in Taiwan at the Frontline Against the Novel Coronavirus Pandemic: Gatekeepers for the Rationing of Personal Protective Equipment	Taiwan	Community						1																					1		1					1						1
M Parreiras Martins	Preparedness of pharmacists to respond to the emergency of the COVID-19 pandemic in Brazil: a comprehensive overview	Brazil	Hospital and Community								1				1			1		1				1			1		1	1	1					1	1
V Paudyal	Provision of clinical pharmacy services during the COVID-19 pandemic: Experiences of pharmacists from 16 European countries	Multiple European Countries	Hospital, Community, and Primary Care	1							1				1				1		1								1	1	1		1	1		1
A Pelaez Bejarano	Implementation of a novel home delivery service during pandemic	Spain	Hospital and Community						1												1									1											1								1
J Peris- Marti	Specialized pharmaceutical care in social health centers in the times of COVID-19	Spain	Hospital																1					1								1
D Schiller	COVID-19 pandemic planning, response, and lessons learned at a community hospital	United States	Hospital	1															1	1					1				1		1									1		1	1					1	1
E Segal	Establishing clinical pharmacist telehealth services during the COVID-19 pandemic	United States	Ambulatory Care																											1													1
B Shen	Wuchang Fangcang Shelter Hospital: Practices, Experiences, and Lessons Learned in Controlling COVID-19	China	Field Hospital		1		1			1															1				1	1	1		1											1
B Surapat	Role of clinical pharmacists in telemonitoring for patients with Coronavirus Disease 2019 (COVID-19)	Thailand	Hospital																						1						1								1	1		1
L Truong	Drive-thru anticoagulation clinic: Can we supersize your care today?	United States	Ambulatory Care																						1											1		1	1
C Ung	Community pharmacist in public health emergencies: Quick to action against the coronavirus 2019-nCoV outbreak	China	Community								1																			1		1				1
M Visacri	Role of pharmacist during the COVID-19 pandemic: A scoping review	Multiple Countries	Hospital, Community, and Ambulatory Care							1						1		1		1	1	1		1	1				1	1	1	1	1	1			1			1	1	1		1				1
N Wallis	Implementation of field hospital pharmacy services during the COVID-19 pandemic	United States	Field Hospital				1	1		1					1		1	1												1	1								1					1				1
Z Yi	Mapping Evidence of Pharmacy Services for COVID-19 in China	China	Hospital, Community, Outpatient Clinics, and Fever Clinics							1					1										1	1			1	1										1	1	1		1
W Ying	Drugs supply and pharmaceutical care management practices at a designated hospital during the COVID-19 epidemic	China	Hospital and Outpatient Clinics													1									1	1			1	1	1		1			1	1			1
A Zuckerman	From natural disaster to pandemic: A health-system pharmacy rises to the challenge	United States	Hospital												1							1			1					1	1								1		1	1
Total subcategories				12	2	13	13	6	12	7	15	1	3	1	19	5	5	11	12	19	11	4	3	13	21	6	6	1	18	41	32	13	14	7	2	16	7	7	18	16	22	25	10	8	4	2	2	18	3
Total categories				84										20		117													91			59						63				49					88
[truncated: 3 more columns]

## Sheet: B - Country Profiles
			Medicine Supply									Research/Scholarly Activities		Patient Care Services													Education			Public Health						Remote Service Delivery				Policy/Governance					Collaboration and Teamwork
First Author	Title	Country	Compounding	Quality Control	Home Delivery	Nursing support	Supporting drug administration	Modifying Medication dispensing processes	Field hospitals medicine supply roles	Managing drug shortages	Encouraging using patient's own medicines	ADR Reporting	Clinical Trials Management	Nutrition	Cardiac arrest	Transition of Care	Prescribing, deprescribing, emergency refills	Drug Stewardship	Adjusting medications due to shortages, therapeutic substitutions	Converting iv to po	Converting nebulized meds to MDI	Simplifying medication regimens/adjusting timing	Monitoring/follow-up	COVID treatment - off-label use	Chronic disease management	Administration tasks	Evaluating evidence	Patient Education	Provider Education	Managing PPE Supply	Public health messaging	Combatting misinformation	Reporting Domestic Violence	COVID Screening, Reporting and/or Testing	Emotional and Psychological Support	Drive-Thru Clinics	remote patient care/home monitoring	remote collaboration	remote patient counselling	Guidance and Policy Development	Technology Support	Field hospital Operations	COVID-19 Taskforce	Guideline Development	Assisting intubations	Rounding on COVID patients	Collaboration across pharmacy practice settings	Redeployed/backfilling other services	Interprofessional Collaboration
J Nguy	The role of a Coronavirus disease 2019 pharmacist: an Australian perspective	Australia									1		1						1			1						1	1																	1			1
		Oceania Total	0	0	0	0	0	0	0	0	1	0	1	0	0	0	0	0	1	0	0	1	0	0	0	0	0	1	1	0	0	0	0	0	0	0	0	0	0	0	0	0	0	0	0	1	0	0	1
		Category total	1									1		2													2			0						0				0					2
M Parreiras Martins	Preparedness of pharmacists to respond to the emergency of the COVID-19 pandemic in Brazil: a comprehensive overview	Brazil								1			1			1		1				1			1		1	1	1					1	1														1
		South America Total	0	0	0	0	0	0	0	1	0	0	1	0	0	1	0	1	0	0	0	1	0	0	1	0	1	1	1	0	0	0	0	1	1	0	0	0	0	0	0	0	0	0	0	0	0	0	1
		Category total	1									1		4													3			2						0				0					1
G Kasahun	Pharmacy preparedness and response for the prevention and control of coronavirus disease (COVID-19) in Aksum, Ethiopia; a qualitative exploration	Ethiopia	1																									1						1									1						1
		Aftrica Total	1	0	0	0	0	0	0	0	0	0	0	0	0	0	0	0	0	0	0	0	0	0	0	0	0	1	0	0	0	0	0	1	0	0	0	0	0	0	0	0	1	0	0	0	0	0	1
		Category total	1									0		0													1			1						0				1					1
X Hua	Pharmacy administration and pharmaceutical care practice in a module hospital during the COVID-19 epidemic	China		1			1		1			1		1									1					1			1						1		1	1		1							1
M Li	The pivotal role of pharmacists during the 2019 coronavirus pandemic	China											1	1														1	1		1	1							1	1									1
Y Liao	Role of pharmacists during the COVID-19 pandemic in China - Shanghai Experiences	China				1							1			1	1	1	1				1				1		1	1	1			1	1			1	1	1								1	1
S Liu	Providing pharmacy services during the coronavirus pandemic	China			1								1				1							1			1	1	1		1			1				1		1				1				1	1
L Meng	Providing pharmacy services at cabin hospitals at the coronavirus epicenter in China	China							1	1	1					1								1				1	1									1	1		1	1						1	1
B Shen	Wuchang Fangcang Shelter Hospital: Practices, Experiences, and Lessons Learned in Controlling COVID-19	China		1		1			1														1				1	1	1		1											1						1	1
C Ung	Community pharmacist in public health emergencies: Quick to action against the coronavirus 2019-nCoV outbreak	China								1																		1		1				1
Z Yi	Mapping Evidence of Pharmacy Services for COVID-19 in China	China							1				1										1	1			1	1										1	1	1		1
W Ying	Drugs supply and pharmaceutical care management practices at a designated hospital during the COVID-19 epidemic	China												1									1	1			1	1	1		1			1	1			1											1
S Kristina	The perception of role and responsibilities during covid-19 pandemic: A survey from indonesian pharmacists	Indonesia																										1	1	1					1
T Mukattash	Pharmacists' perception of their role during COVID-19: a qualitative content analysis of posts on Facebook pharmacy groups in Jordan	Jordan	1		1								1															1		1	1	1
M Cheong	To be or not to be in the ward': The Impact of Covid-19 on the Role of Hospital-Based Clinical Pharmacists - A Qualitative Study	Malaysia																										1	1	1							1	1	1							1		1	1
M Atif	COVID-19 and community pharmacy services in Pakistan: challenges, barriers and solution for progress	Pakistan	1					1									1
K Hussain	Pharmacy services during COVID-19 pandemic: experience from a tertiary care teaching hospital in Pakistan	Pakistan				1				1								1						1			1		1								1	1		1						1			1
I Abdallah	The experience of Hamad General Hospital collaborative anticoagulation clinic in Qatar during the COVID-19 pandemic	Saudi Arabia																	1				1					1									1	1											1
A Ahmad	Saudi Arabia, pharmacists and COVID-19 pandemic	Saudi Arabia			1			1									1						1		1			1			1					1			1
S Arain	COVID-19 pandemic: Response plan by the Johns Hopkins Aramco Healthcare inpatient pharmacy department	Saudi Arabia														1		1	1	1	1		1																	1
C Lin	The pharmaceutical practice of mask distribution by pharmacists in Taiwan's community pharmacies under the Mask Real-Name System, in response to the COVID-19 outbreak	Taiwan																												1										1									1
H Ou	Community Pharmacists in Taiwan at the Frontline Against the Novel Coronavirus Pandemic: Gatekeepers for the Rationing of Personal Protective Equipment	Taiwan						1																				1		1					1						1
B Surapat	Role of clinical pharmacists in telemonitoring for patients with Coronavirus Disease 2019 (COVID-19)	Thailand																					1						1								1	1		1									1
O Ibrahim	Role of telepharmacy in pharmacist counselling to coronavirus disease 2019 patients and medication dispensing errors	United Arab Emirates			1			1											1									1									1		1				1						1
O Ibrahim	Evaluation of Telepharmacy Services in Light of COVID-19	United Arab Emirates			1																							1						1			1		1
		Asia Total	2	2	5	3	1	4	4	3	1	1	5	3	0	3	4	3	4	1	1	0	9	5	1	0	6	16	10	7	8	2	0	5	4	1	7	9	9	9	2	4	1	1	0	2	0	5	13
		Category total	25									6		34													32			26						26				17					20
R. Lim	The experiences of the community pharmacy team in supporting people with dementia and family carers with medication management during the	United Kingdom			1																							1																					1
J De Val	Investigating the challenges and opportunities for medicines management in an NHS field hospital during the COVID-19 pandemic	United Kingdom				1			1																				1											1		1							1
J Lemtiri	The role of the critical care pharmacist during the COVID-19 pandemic	France				1							1					1									1			1										1						1			1
E Koster	Impact of the COVID-19 epidemic on the provision of pharmaceutical care in community pharmacies	Netherlands			1																							1	1										1										1
M Garcia-Gil	Hospital Pharmacist experience in the Intensive Care Unit: Plan COVID	Spain	1			1	1																						1											1						1		1	1
L Margusino-Framinan	Pharmaceutical care to hospital outpatients during the COVID-19 pandemic. Telepharmacy	Spain			1			1						1									1					1								1	1												1
A Pelaez Bejarano	Implementation of a novel home delivery service during pandemic	Spain						1											1									1											1								1
J Peris- Marti	Specialized pharmaceutical care in social health centers in the times of COVID-19	Spain															1					1								1																		1	1
V Paudyal	Provision of clinical pharmacy services during the COVID-19 pandemic: Experiences of pharmacists from 16 European countries	Europe (Belgium, Croatia, Czech Republic, Denmark, England, Estonia, France, Republic of Ireland, Italy, Netherlands, Northern Ireland, Portugal, Serbia, Spain, Switzerland, Turkey)	1							1			1				1		1								1	1	1		1	1		1														1	1
		Europe Total	2	0	3	3	1	2	1	1	0	0	2	1	0	0	2	1	2	0	0	1	1	0	0	0	2	5	4	2	1	1	0	1	0	1	1	0	2	3	0	1	0	0	0	2	1	3	8
		Category total	13									2		8													11			5						4				4					14
A Elbeddini	Pharmacy response to COVID-19: lessons learnt from Canada	Canada			1					1			1				1	1									1	1	1					1						1						1			1
A Elbeddini	Pharmacists and COVID-19	Canada								1	1						1								1		1	1				1		1		1	1	1	1										1
T Ahuja	COVID-19 pandemic preparedness: A practical guide from clinical pharmacists' perspective	United States								1			1		1	1		1	1			1	1						1								1			1	1				1	1		1	1
S Bhat	Impact of Clinical Pharmacists in Inflammatory Bowel Disease Centers During the COVID-19 Pandemic	United States																										1									1
L Burgess	Utilizing Pharmacists to Optimize Medication Management Strategies During the COVID-19 Pandemic	United States								1								1		1	1	1							1											1			1			1			1
C Collins	Perspectives from the frontline: A pharmacy department's response to the COVID-19 pandemic	United States											1					1				1					1		1									1		1						1		1	1
M Como	Pharmacist-Led Chronic Care Management for Medically Underserved Rural Populations in Florida During the COVID-19 Pandemic	United States																							1			1			1								1										1
C DeRemer	Transitioning ambulatory care pharmacy services to telemedicine while maintaining multidisciplinary collaborations	United States																							1			1									1		1		1								1
A Dzierba	Rethinking the Drug Distribution and Medication Management Model: How a New York City Hospital Pharmacy Department Responded to COVID-19	United States	1			1	1	1		1			1					1				1					1		1									1			1			1		1		1	1
B Erstad	Caring for the COVID Patient: A Clinical Pharmacist's Perspective	United States				1																				1			1
N Ferguson	Clinical Pharmacists: An Invaluable Part of the Coronavirus Disease 2019 Frontline Response	United States	1				1			1			1					1											1											1	1							1	1
K. Herzik	The impact of COVID-19 on pharmacy transitions of care services	United States														1							1					1											1
H Li	Fighting against COVID-19: Innovative strategies for clinical pharmacists	United States				1									1			1	1			1					1		1											1					1	1			1
S. McConachie	Surviving the surge: Evaluation of early impact of COVID-19 on inpatient pharmacy services at a community teaching hospital	United States	1			1				1					1			1				1	1					1	1										1	1						1		1	1
C Merchan	COVID-19 pandemic preparedness: A practical guide from an operational pharmacy perspective	United States	1			1				1					1	1		1				1						1	1												1		1			1		1	1
I Mohammad	Ambulatory Care Practice in the COVID-19 Era: Redesigning Clinical Services and Experiential Learning	United States															1	1					1					1						1		1			1									1
R Morgan	COVID-19 disaster response: A pharmacist volunteer's experience at the epicenter	United States																																												1		1	1
D Schiller	COVID-19 pandemic planning, response, and lessons learned at a community hospital	United States	1														1	1					1				1		1									1		1	1					1	1	1	1
E Segal	Establishing clinical pharmacist telehealth services during the COVID-19 pandemic	United States																										1													1
L Truong	Drive-thru anticoagulation clinic: Can we supersize your care today?	United States																					1											1		1	1												1
N Wallis	Implementation of field hospital pharmacy services during the COVID-19 pandemic	United States				1	1		1				1		1	1												1	1								1					1				1		1	1
A Zuckerman	From natural disaster to pandemic: A health-system pharmacy rises to the challenge	United States											1							1			1					1	1								1		1	1								1	1
		North America Total	5	0	0	6	3	1	1	8	1	0	7	0	5	4	4	11	2	2	1	7	7	0	3	1	6	12	13	0	1	1	0	4	0	3	7	4	7	9	7	1	2	1	2	11	1	11	17
		Category total	25									7		47													31			6						21				20					42
N Bragazzi	The Role of Hospital and Community Pharmacists in the Management of COVID-19: Towards an Expanded Definition of the Roles, Responsibilities, and Duties of the Pharmacist	Worldwide			1			1					1						1				1				1	1	1	1	1	1	1	1			1			1
D Goff	Global contributions of pharmacists during the COVID-19 pandemic	Worldwide (United States, United Kingdom, Australia, Canada, Saudia Arabia, Qatar, South Africa, Lebanon, Nigeria)	1		1	1	1	1		1			1			1	1	1			1	1	1	1			1	1	1	1	1			1		1	1	1		1		1				1		1	1
W Aburas	Pharmacists' roles in emergency and disasters: COVID-19 as an example	Multiple Countries China, India, Egypt			1																				1			1						1	1			1									1
M Alexander	Global oncology pharmacy response to COVID-19 pandemic: Medication access and safety	Global (28 countries in Africa, Australasia, Europe, Americas)						1															1														1		1									1
F Alves da Costa	Pharmacists reinventing their roles to effectively respond to COVID-19: a global report from the international pharmacists for anticoagulation care taskforce (iPACT)	Global (Asia, Europe, Africa, Americas)						1					1			1		1				1						1			1	1							1	1	1								1
M Visacri	Role of pharmacist during the COVID-19 pandemic: A scoping review	Saudia Arabia, China United States, Taiwan							1					1		1		1	1	1		1	1				1	1	1	1	1	1			1			1	1	1		1				1			1
P Merks	The legal extension of the role of pharmacists in light of the COVID-19 global pandemic	Wordlwide - Europe (Austria, Belgium, Croatia, Czech Republic, Finland, France, Germany, Italy, Netherlands, Poland, Portugal, Spain, United Kingdom), Canada, the United States	1		1			1		1							1													1			1	1		1			1
		WorldwideTotal	2	0	4	1	1	5	1	2	0	0	3	1	0	3	2	3	2	1	1	3	4	1	1	0	3	5	3	4	4	3	2	4	2	2	3	3	4	4	1	2	0	0	0	2	1	2	3
		Category total	16									3		22													11			19						12				7					8
[truncated: 1 more columns]

## Sheet: C - Practice Settings
				Medicine Supply									Research/Scholarly Activities		Patient Care Services													Education			Public Health						Remote Service Delivery				Policy/Governance					Collaboration and Teamwork
First Author	Title	Country	Practice Setting	Compounding	Quality Control	Home Delivery	Nursing support	Supporting drug administration	Modifying Medication dispensing processes	Field hospitals medicine supply roles	Managing drug shortages	Encouraging using patient's own medicines	ADR Reporting	Clinical Trials Management	Nutrition	Cardiac arrest	Transition of Care	Prescribing, deprescribing, emergency refills	Drug Stewardship	Adjusting medications due to shortages, therapeutic substitutions	Converting iv to po	Converting nebulized meds to MDI	Simplifying medication regimens/adjusting timing	Monitoring/follow-up	COVID treatment - off-label use	Chronic disease management	Administration tasks	Evaluating evidence	Patient Education	Provider Education	Managing PPE Supply	Public health messaging	Combatting misinformation	Reporting Domestic Violence	COVID Screening, Reporting and/or Testing	Emotional and Psychological Support	Drive-Thru Clinics	remote patient care/home monitoring	remote collaboration	remote patient counselling	Guidance and Policy Development	Technology Support	Field hospital Operations	COVID-19 Taskforce	Guideline Development	Assisting intubations	Rounding on COVID patients	Collaboration across pharmacy practice settings	Redeployed/backfilling other services
M Como	Pharmacist-Led Chronic Care Management for Medically Underserved Rural Populations in Florida During the COVID-19 Pandemic	United States	Ambulatory Care																							1			1			1								1
C DeRemer	Transitioning ambulatory care pharmacy services to telemedicine while maintaining multidisciplinary collaborations	United States	Ambulatory Care																							1			1									1		1		1
I Mohammad	Ambulatory Care Practice in the COVID-19 Era: Redesigning Clinical Services and Experiential Learning	United States	Ambulatory Care															1	1					1					1						1		1			1									1
E Segal	Establishing clinical pharmacist telehealth services during the COVID-19 pandemic	United States	Ambulatory Care																										1													1
L Truong	Drive-thru anticoagulation clinic: Can we supersize your care today?	United States	Ambulatory Care																					1											1		1	1
I Abdallah	The experience of Hamad General Hospital collaborative anticoagulation clinic in Qatar during the COVID-19 pandemic	Saudi Arabia	Outpatient Clinic																	1				1					1									1	1
M Alexander	Global oncology pharmacy response to COVID-19 pandemic: Medication access and safety	Worldwide	Outpatient Clinic						1															1														1		1									1
S Bhat	Impact of Clinical Pharmacists in Inflammatory Bowel Disease Centers During the COVID-19 Pandemic	United States	Outpatient Clinic																										1									1
			Ambulatory/Outpatient Total	0	0	0	0	0	1	0	0	0	0	0	0	0	0	1	1	1	0	0	0	4	0	2	0	0	6	0	0	1	0	0	2	0	2	5	1	4	0	2	0	0	0	0	0	0	2
			Category Total	1									0		9													6			3						12				2					6
W Aburas	Pharmacists' roles in emergency and disasters: COVID-19 as an example	Multiple Countries	Community			1																				1			1						1	1			1									1
M Atif	COVID-19 and community pharmacy services in Pakistan: challenges, barriers and solution for progress	Pakistan	Community	1					1									1
O Ibrahim	Role of telepharmacy in pharmacist counselling to coronavirus disease 2019 patients and medication dispensing errors	United Arab Emirates	Community			1			1											1									1									1		1				1
O Ibrahim	Evaluation of Telepharmacy Services in Light of COVID-19	United Arab Emirates	Community			1																							1						1			1		1
E Koster	Impact of the COVID-19 epidemic on the provision of pharmaceutical care in community pharmacies	Netherlands	Community			1																							1	1										1
R. Lim	The experiences of the community pharmacy team in supporting people with dementia and family carers with medication management during the	England	Community			1																							1
C Lin	The pharmaceutical practice of mask distribution by pharmacists in Taiwan's community pharmacies under the Mask Real-Name System, in response to the COVID-19 outbreak	Taiwan	Community																												1										1
P Merks	The legal extension of the role of pharmacists in light of the COVID-19 global pandemic	Worldwide	Community	1		1			1		1							1													1			1	1		1			1
H Ou	Community Pharmacists in Taiwan at the Frontline Against the Novel Coronavirus Pandemic: Gatekeepers for the Rationing of Personal Protective Equipment	Taiwan	Community						1																				1		1					1						1
C Ung	Community pharmacist in public health emergencies: Quick to action against the coronavirus 2019-nCoV outbreak	China	Community								1																		1		1				1
			Community Total	2	0	6	0	0	4	0	2	0	0	0	0	0	0	2	0	1	0	0	0	0	0	1	0	0	7	1	4	0	0	1	4	2	1	2	1	4	1	1	0	1	0	0	0	1	0
			Category Total	14									0		4													8			11						8				3					5
J De Val	Investigating the challenges and opportunities for medicines management in an NHS field hospital during the COVID-19 pandemic	United Kingdom	Field Hospital				1			1																				1											1		1
X Hua	Pharmacy administration and pharmaceutical care practice in a module hospital during the COVID-19 epidemic	China	Field Hospital		1			1		1			1		1									1					1			1						1		1	1		1
L Meng	Providing pharmacy services at cabin hospitals at the coronavirus epicenter in China	China	Field Hospital							1	1	1					1								1				1	1									1	1		1	1						1
B Shen	Wuchang Fangcang Shelter Hospital: Practices, Experiences, and Lessons Learned in Controlling COVID-19	China	Field Hospital		1		1			1														1				1	1	1		1											1						1
N Wallis	Implementation of field hospital pharmacy services during the COVID-19 pandemic	United States	Field Hospital				1	1		1				1		1	1												1	1								1					1				1		1
			Field Hospital Total	0	2	0	3	2	0	5	1	1	1	1	1	1	2	0	0	0	0	0	0	2	1	0	0	1	4	4	0	2	0	0	0	0	0	2	1	2	2	1	5	0	0	0	1	0	3
			Category Total	14									2		7													9			2						5				8					9
R Morgan	COVID-19 disaster response: A pharmacist volunteer's experience at the epicenter	United States	Hospital																																												1		1
J Nguy	The role of a Coronavirus disease 2019 pharmacist: an Australian perspective	Australia	Hospital									1		1						1			1						1	1																	1
J Peris- Marti	Specialized pharmaceutical care in social health centers in the times of COVID-19	Spain	Hospital															1					1								1																		1
D Schiller	COVID-19 pandemic planning, response, and lessons learned at a community hospital	United States	Hospital	1														1	1					1				1		1									1		1	1					1	1	1
B Surapat	Role of clinical pharmacists in telemonitoring for patients with Coronavirus Disease 2019 (COVID-19)	Thailand	Hospital																					1						1								1	1		1
A Zuckerman	From natural disaster to pandemic: A health-system pharmacy rises to the challenge	United States	Hospital											1							1			1					1	1								1		1	1								1
T Ahuja	COVID-19 pandemic preparedness: A practical guide from clinical pharmacists' perspective	United States	Hospital								1			1		1	1		1	1			1	1						1								1			1	1				1	1		1
S Arain	COVID-19 pandemic: Response plan by the Johns Hopkins Aramco Healthcare inpatient pharmacy department	Saudi Arabia	Hospital														1		1	1	1	1		1																	1
L Burgess	Utilizing Pharmacists to Optimize Medication Management Strategies During the COVID-19 Pandemic	United States	Hospital								1								1		1	1	1							1											1			1			1
M Cheong	To be or not to be in the ward': The Impact of Covid-19 on the Role of Hospital-Based Clinical Pharmacists - A Qualitative Study	Malaysia	Hospital																										1	1	1							1	1	1							1		1
C Collins	Perspectives from the frontline: A pharmacy department's response to the COVID-19 pandemic	United States	Hospital											1					1				1					1		1									1		1						1		1
A Dzierba	Rethinking the Drug Distribution and Medication Management Model: How a New York City Hospital Pharmacy Department Responded to COVID-19	United States	Hospital	1			1	1	1		1			1					1				1					1		1									1			1			1		1		1
B Erstad	Caring for the COVID Patient: A Clinical Pharmacist's Perspective	United States	Hospital				1																				1			1
N Ferguson	Clinical Pharmacists: An Invaluable Part of the Coronavirus Disease 2019 Frontline Response	United States	Hospital	1				1			1			1					1											1											1	1							1
M Garcia-Gil	Hospital Pharmacist experience in the Intensive Care Unit: Plan COVID	Spain	Hospital	1			1	1																						1											1						1		1
K. Herzik	The impact of COVID-19 on pharmacy transitions of care services	United States	Hospital														1							1					1											1
K Hussain	Pharmacy services during COVID-19 pandemic: experience from a tertiary care teaching hospital in Pakistan	Pakistan	Hospital				1				1								1						1			1		1								1	1		1						1
J Lemtiri	The role of the critical care pharmacist during the COVID-19 pandemic	France	Hospital				1							1					1									1			1										1						1
H Li	Fighting against COVID-19: Innovative strategies for clinical pharmacists	United States	Hospital				1									1			1	1			1					1		1											1					1	1
M Li	The pivotal role of pharmacists during the 2019 coronavirus pandemic	China	Hospital											1	1														1	1		1	1							1	1
S. McConachie	Surviving the surge: Evaluation of early impact of COVID-19 on inpatient pharmacy services at a community teaching hospital	United States	Hospital	1			1				1					1			1				1	1					1	1										1	1						1		1
			Hospital Total	5	0	0	7	3	1	0	6	1	0	8	1	3	3	2	11	4	3	2	8	7	1	0	1	6	6	16	3	1	1	0	0	0	0	5	6	5	14	4	0	1	1	2	13	1	11
			Category Total	23									8		46													28			5						16				20					45
A Ahmad	Saudi Arabia, pharmacists and COVID-19 pandemic	Saudi Arabia	Hospital and Community			1			1									1						1		1			1			1					1			1
N Bragazzi	The Role of Hospital and Community Pharmacists in the Management of COVID-19: Towards an Expanded Definition of the Roles, Responsibilities, and Duties of the Pharmacist	Worldwide	Hospital and Community			1			1					1						1				1				1	1	1	1	1	1	1	1			1			1
A Elbeddini	Pharmacy response to COVID-19: lessons learnt from Canada	Canada	Hospital and Community			1					1			1				1	1									1	1	1					1						1						1
A Elbeddini	Pharmacists and COVID-19	Canada	Hospital and Community								1	1						1								1		1	1				1		1		1	1	1	1
G Kasahun	Pharmacy preparedness and response for the prevention and control of coronavirus disease (COVID-19) in Aksum, Ethiopia; a qualitative exploration	Ethiopia	Hospital and Community	1																									1						1									1
S Kristina	The perception of role and responsibilities during covid-19 pandemic: A survey from indonesian pharmacists	Indonesia	Hospital and Community																										1	1	1					1
M Parreiras Martins	Preparedness of pharmacists to respond to the emergency of the COVID-19 pandemic in Brazil: a comprehensive overview	Brazil	Hospital and Community								1			1			1		1				1			1		1	1	1					1	1
A Pelaez Bejarano	Implementation of a novel home delivery service during pandemic	Spain	Hospital and Community						1											1									1											1								1
C Merchan	COVID-19 pandemic preparedness: A practical guide from an operational pharmacy perspective	United States	Hospital and Outpatient Clinics	1			1				1					1	1		1				1						1	1												1		1			1		1
W Ying	Drugs supply and pharmaceutical care management practices at a designated hospital during the COVID-19 epidemic	China	Hospital and Outpatient Clinics												1									1	1			1	1	1		1			1	1			1
D Goff	Global contributions of pharmacists during the COVID-19 pandemic	Worldwide (United States, United Kingdom, Australia, Canada, Saudia Arabia, Qatar, South Africa, Lebanon, Nigeria)	Hospital, Community, and Ambulatory Care	1		1	1	1	1		1			1			1	1	1			1	1	1	1			1	1	1	1	1			1		1	1	1		1		1				1		1
M Visacri	Role of pharmacist during the COVID-19 pandemic: A scoping review	Saudia Arabia, China United States, Taiwan	Hospital, Community, and Ambulatory Care							1					1		1		1	1	1		1	1				1	1	1	1	1	1			1			1	1	1		1				1
Y Liao	Role of pharmacists during the COVID-19 pandemic in China - Shanghai Experiences	China	Hospital, Community, and Fever Clinics				1							1			1	1	1	1				1				1		1	1	1			1	1			1	1	1								1
S Liu	Providing pharmacy services during the coronavirus pandemic	China	Hospital, Community, and Field Hospitals			1								1				1							1			1	1	1		1			1				1		1				1				1
T Mukattash	Pharmacists' perception of their role during COVID-19: a qualitative content analysis of posts on Facebook pharmacy groups in Jordan	Jordan	Hospital, Community, and Industry	1		1								1															1		1	1	1
L Margusino-Framinan	Pharmaceutical care to hospital outpatients during the COVID-19 pandemic. Telepharmacy	Spain	Hospital, Community, and Outpatient Clinics			1			1						1									1					1								1	1
F Alves da Costa	Pharmacists reinventing their roles to effectively respond to COVID-19: a global report from the international pharmacists for anticoagulation care taskforce (iPACT)	Global (Asia, Europe, Africa, Americas)	Hospital, Community, and Pharmacy Schools						1					1			1		1				1						1			1	1							1	1	1
V Paudyal	Provision of clinical pharmacy services during the COVID-19 pandemic: Experiences of pharmacists from 16 European countries	Europe (Belgium, Croatia, Czech Republic, Denmark, England, Estonia, France, Republic of Ireland, Italy, Netherlands, Northern Ireland, Portugal, Serbia, Spain, Switzerland, Turkey)	Hospital, Community, and Primary Care	1							1			1				1		1								1	1	1		1	1		1														1
Z Yi	Mapping Evidence of Pharmacy Services for COVID-19 in China	China	Hospital, Community, Outpatient Clinics, and Fever Clinics							1				1										1	1			1	1										1	1	1		1
			Multiple Practice Settings Total	5	0	7	3	1	6	2	6	1	0	10	3	1	6	7	7	5	1	1	5	8	4	3	0	11	18	11	6	10	6	1	10	5	4	4	7	7	8	2	3	2	1	0	4	1	5
			Category Total	31									10		51													40			38						22				16					23
[truncated: 2 more columns]
